# Supplementary material for: Clinical Characteristics and Outcomes of Patients with Primary and Secondary Myelofibrosis According to the Genomic Classification Using Targeted Next-Generation Sequencing
Source: Cancers (Basel). 2023 Jul 31;15(15):3904. doi: 10.3390/cancers15153904 (PMC10417554; doi:10.3390/cancers15153904)
Supplement: Supplementary file 1 [file cancers-15-03904-s001.zip]

Archive with 1 entries (1 files):
- cancers-2478235-supplementary.pdf
